# Supplementary material for: Asymmetry of the Frontal Aslant Tract and Development of Supplementary Motor Area Syndrome
Source: Cancers (Basel). 2024 Nov 5;16(22):3739. doi: 10.3390/cancers16223739 (PMC11592341; doi:10.3390/cancers16223739)
Supplement: Supplementary file 1 [file cancers-16-03739-s001.zip]

Archive with 1 entries (1 files):
- cancers-3219451-supplementary.pdf
